# Supplementary material for: Coregulation of Terpenoid Pathway Genes and Prediction of Isoprene Production in Bacillus subtilis Using Transcriptomics
Source: PLoS One. 2013 Jun 19;8(6):e66104. doi: 10.1371/journal.pone.0066104 (PMC3686787; doi:10.1371/journal.pone.0066104)
Supplement: Table S2 — Expression levels of 213 genes used in clustering and modeling. (XLS) [file pone.0066104.s002.xls]

## Sheet: Table S6
Table S2. Expression levels of 213 genes used in clustering and modeling.
12 perturbations 'training set data'			* LoH and HiH are excluded for using in PLSR model creation
Mean of 2 biological replicates
log2 transformed
	EntrezID	937197	936970	936574	936153	935952	936829	936826	936825	936239	936690	938920	938433	938388	938345	938338	938306	938308	938300	938268	938261	936168	938243	938158	939922	938148	939490	936063	938753	938800	936131	936224	936241	939758	936282	936355	939792	936400	939361	936452	939402	939416	939417	936464	8303027	939420	939841	8303179	936466
	GeneSymbol	recR	ipk	yabR	rplJ	rplL	ybxF	fusA	rpsJ	rplC	rplD	truA	ybfG	lmrB	mdr	ycgM	srfAA	srfAC	srfAD	glcU	gdh	ycsN	ydaH	ydcF	ydcR	ydcS	bdhA	gatC	yeeF	yfmA	yfkN	cspB	yhcR	yhaZ	yhaO	yisT	yitL	appB	trpS	yjiB	yjiC	yjoA	rapA	xlyB	yjzJ	xkdB	xkdC	ykzK	xkdD
	Perturbation
	Con	6.65538	6.68446	8.57436	11.0508	10.377	10.0104	13.7912	9.7469	11.0945	11.0788	7.38676	7.93067	5.90948	5.80217	9.49457	13.2253	12.6643	9.83907	0	0	9.28749	5.8666	0.225126	0.225126	0.124601	11.9984	6.54369	6.9503	0	7.94942	9.86075	7.33915	3.37888	6.05061	8.03617	6.61395	6.81071	7.11511	5.81372	7.01639	10.0332	10.9106	5.48274	0.715926	1.49961	1.81515	0.375814	1.34973
	AcA	8.36618	8.30576	10.6285	14.1037	13.4023	12.5697	15.4401	12.3309	13.1609	13.1568	10.1886	6.92823	7.73574	8.42524	2.37474	13.1053	11.8495	9.79781	0	0.20753	8.28127	6.49443	1.90047	0	0	10.1244	8.94793	6.30179	0	4.36819	13.3855	4.65212	4.90407	5.55228	4.05668	7.83605	2.75884	9.05153	3.81174	4.91358	8.57965	7.14164	4.74754	0	0.313345	1.53197	0.218997	0.189381
	Eth	5.67547	6.34361	7.84591	9.80575	9.55909	10.1492	14.1212	9.93497	11.1874	11.3381	6.13424	8.9086	4.95827	4.5467	10.374	14.3968	13.1236	10.4807	0	0	9.75712	5.32024	0	0	0	13.6925	5.5484	7.25664	0	9.66974	9.3858	9.30489	3.26211	3.95827	9.80973	5.76295	7.52854	6.59478	6.46499	7.40073	10.7186	13.4423	6.73843	0	1.0695	2.55671	1.82058	1.5582
	LaA	7.76051	7.91738	10.3937	13.4418	12.8748	12.0999	14.9976	12.0837	12.8474	12.573	9.79196	6.40888	7.53489	8.02906	2.94133	13.7201	12.7379	10.6694	0	0.568323	8.55367	7.08932	1.69882	0	0	10.4192	8.98285	6.03028	0	4.24823	13.0713	4.81508	4.27121	6.08906	4.52348	7.62645	1.94577	8.68119	3.19375	5.02614	8.82839	7.34369	4.51694	0	0.746932	1.38309	0	0.401142
	Ind	6.21338	5.68243	8.24066	10.1699	9.60149	9.56302	13.758	9.17308	10.8025	10.7919	6.91413	6.40761	6.21977	3.17959	10.3845	14.2047	13.4636	10.7566	0	0	9.75277	6.31298	1.59462	0.230246	0	13.1862	6.1983	8.03665	0	9.74406	9.31231	8.29832	3.9853	5.60402	8.53918	5.48921	6.44397	6.34504	7.38144	7.87947	10.3449	11.2127	2.88711	0.0195481	0.0646471	0	0	0.230246
	LoH *	7.46137	7.38058	8.79822	13.0703	12.5265	11.7041	15.2948	11.549	12.5577	12.5684	8.69029	15.5914	6.99195	6.59521	7.72938	12.4945	11.9448	9.18303	0	0.147528	9.00334	5.97703	2.45379	5.25411	3.10421	11.5401	7.69068	6.30901	0	6.66739	12.1044	5.84729	6.6525	7.20697	6.54397	6.9167	5.86594	8.43768	4.83367	6.16092	9.46956	8.69925	14.4522	6.8148	8.47734	10.0254	8.09237	8.87722
	HiH *	7.83115	7.70044	9.32245	13.3141	12.7561	12.3186	15.6374	12.0488	12.9872	13.0871	9.7409	14.1293	7.41832	7.46714	7.37848	12.2197	11.4251	8.70468	0	1.20265	9.0104	6.08348	2.60161	5.73699	4.83963	11.1682	7.98882	7.16463	0	6.60114	12.59	5.92665	6.39679	7.22672	5.82262	7.47908	5.45967	8.76806	5.01992	5.83167	8.43636	7.86187	12.997	5.38774	7.06202	8.50554	6.75014	7.42824
	dxs	7.12482	7.06332	8.71435	11.8933	11.3474	10.8816	14.429	10.7043	11.7682	11.9625	7.97496	7.49708	6.57468	6.49397	8.74691	14.3047	13.6882	10.6944	0	0	9.33199	5.54466	0	0	0	11.9765	7.33542	7.03002	0	7.04684	10.8098	7.05036	2.49091	6.29991	6.56597	6.42605	6.82537	7.67692	5.93302	6.95335	9.12019	9.06156	5.54868	0.816862	0.965895	2.7095	0	0.737162
	fni	7.08055	6.78781	8.56239	11.6996	11.2327	10.8994	14.6817	10.9006	12.2763	12.2062	7.55496	6.21753	7.0216	6.52691	6.96053	12.6197	12.2382	9.48858	0	0	9.12427	5.77602	0	0	0.52335	12.5944	7.3972	8.23787	0	6.89708	10.3071	6.58044	4.43024	5.721	7.36446	7.13181	5.25274	7.24703	4.75217	6.38702	9.172	10.1763	4.83442	0.00877653	0.845278	2.84528	0	0.845278
	dmso	6.80999	6.87916	8.75586	11.3291	10.8665	10.4779	14.1647	10.5129	11.7188	11.7034	7.25672	5.25368	5.96558	5.61227	9.27942	13.0561	12.4479	9.63013	0	0	9.35254	5.87295	0.141078	0	0.879756	11.9377	6.90681	7.27002	0	7.25436	10.2732	7.38273	3.45853	5.2062	7.932	6.79482	6.30513	7.16059	5.25687	6.21851	10.1184	10.2627	1.94208	0	0.0872743	0.587274	0	0.600773
	pHT	7.07104	6.89229	8.84102	11.4473	10.8696	10.6008	14.1559	10.4997	11.6118	11.5792	7.63158	6.43197	5.95586	6.35664	8.52008	13.8464	13.4337	10.4335	0.55522	0	9.38677	6.14005	0.275054	0.275054	0	11.6597	7.08137	7.25691	0	7.06649	10.4678	7.06055	3.46472	5.93535	7.47339	6.53788	7.13974	7.35259	5.40312	6.26941	9.73621	10.0705	5.10354	0.162615	1.34529	1.59401	0.275054	1.09001
	ispA	6.30353	6.54638	8.1868	11.5846	11.295	10.0659	14.3457	10.5677	11.8464	11.9624	6.75762	6.36283	5.17686	5.84032	9.40266	9.95175	9.23678	6.78874	0	0	9.46294	3.99437	0	0	0	13.7637	6.69259	7.18883	0.190704	7.77801	9.5927	8.05773	4.00538	4.99783	8.6824	6.80547	6.49655	6.9825	4.47984	5.57094	10.188	12.3056	4.00538	0.624257	0	1.6907	0.114475	0.614475
19 perturbations 'test set data'
log2 transformed
	EntrezID	937197	936970	936574	936153	935952	936829	936826	936825	936239	936690	938920	938433	938388	938345	938338	938306	938308	938300	938268	938261	936168	938243	938158	939922	938148	939490	936063	938753	938800	936131	936224	936241	939758	936282	936355	939792	936400	939361	936452	939402	939416	939417	936464	8303027	939420	939841	8303179	936466
	GeneSymbol	recR	ipk	yabR	rplJ	rplL	ybxF	fusA	rpsJ	rplC	rplD	truA	ybfG	lmrB	mdr	ycgM	srfAA	srfAC	srfAD	glcU	gdh	ycsN	ydaH	ydcF	ydcR	ydcS	bdhA	gatC	yeeF	yfmA	yfkN	cspB	yhcR	yhaZ	yhaO	yisT	yitL	appB	trpS	yjiB	yjiC	yjoA	rapA	xlyB	yjzJ	xkdB	xkdC	ykzK	xkdD
	Perturbation
	control	7.55796	6.96522	8.79745	9.95779	9.20604	9.84961	13.4845	9.31561	10.2029	10.0257	6.61398	7.49091	4.29137	4.84391	12.5928	13.4263	13.0833	10.0955	0	0	9.35114	5.66988	0	0	0	13.3951	6.79504	7.76239	0	9.81779	9.38302	8.72433	5.08492	5.67688	9.02979	5.70641	8.64425	7.39675	8.51538	8.63642	10.7649	12.7054	5.08492	0	0	1.96944	0	0
	Low AA	8.21113	7.76419	9.61892	12.7977	12.2433	12.2118	15.4621	12.7351	13.5321	13.5263	9.86655	6.60769	7.03131	7.80309	4.88715	14.068	12.6667	9.33036	0	1.3998	8.64327	4.60769	0.984759	0	0	10.4202	9.07087	6.92443	0	4.6852	12.553	5.25778	3.92336	6.54802	4.52974	7.66497	2.74129	8.47659	5.26333	4.77958	8.9945	7.47523	4.46386	0	0	0.215372	0	0
	HiAA	8.76294	8.3179	10.9415	13.0409	12.3778	12.429	15.3331	12.9909	13.5415	13.4909	9.83288	6.24226	7.07133	7.74225	3.64645	13.2648	11.744	8.68539	0	0	8.22108	6.33145	0.98642	0	0	9.66145	9.30152	7.52105	0	4.9915	12.7937	5.68857	3.75446	6.13096	4.78	7.98467	3.56744	8.65017	4.42482	4.75028	8.78482	6.8646	2.75446	0	0	0	0	0
	LowEtOH	7.14079	6.12255	8.80662	10.2843	9.26263	9.82588	13.5264	9.63851	10.3966	10.4368	6.91643	7.95042	5.05879	5.69621	11.5985	13.5068	13.1609	10.3693	0	0	9.42847	4.34829	0.910411	0.88886	0	13.3401	6.87364	7.6846	2.47382	9.28547	9.75531	8.34507	5.13679	5.96841	9.10864	5.64147	9.0464	7.40719	7.5532	8.34379	10.7475	12.7836	6.06644	0	0.88886	2.81486	0	1.88886
	HiEtOH	6.1409	6.25001	8.68601	10.2057	9.67064	9.85847	13.5406	9.53699	10.4183	10.3757	7.09887	7.84339	4.42953	5.77445	11.7908	14.4005	13.7209	10.9328	0	0	10.2659	4.86892	0	0	0	14.2809	6.47571	7.70277	0	9.0254	9.69223	9.42329	4.58802	5.48048	9.7566	6.33902	6.95427	6.97096	6.78273	7.229	11.0829	13.3311	5.79686	0.845401	0	1.22008	0.220081	0.220081
	LoLA	8.08645	6.84031	10.042	12.6656	12.1405	11.7093	15.2274	12.0473	12.7512	12.7865	9.13677	6.81526	5.65656	8.00963	5.15043	13.8094	12.2897	9.41863	0	2.2303	8.84733	6.02338	1.81526	1.2303	0	11.2094	8.55467	6.73996	1.2303	4.47822	12.6097	5.72215	5.01466	6.59678	5.68973	8.04139	4.20849	8.70171	5.66502	5.59232	9.37159	8.26498	1.81526	0	0.230296	0	0	0
	HiLA	8.52815	8.24482	10.51	13.5597	13.0854	12.827	15.7984	12.683	13.5221	13.4688	10.0632	6.44254	7.60537	7.75025	4.81218	13.6913	12.2415	9.37843	0	0.516068	8.52543	6.49044	2.58368	0	0	10.3721	9.1816	6.35879	0	4.60353	13.1329	5.97644	3.86131	6.3506	5.49822	8.49312	3.45467	8.70278	2.65702	4.50374	8.94392	7.57073	3.10103	0	0	0.931105	0	0
	LoInd	6.81588	6.46381	8.60797	10.1709	9.514	10.1103	13.81	8.93552	10.2278	10.3239	6.86166	9.10818	4.83595	4.92906	11.9187	13.8888	13.3632	10.6143	0	0	9.68214	5.36202	0	0.929057	0	13.6875	6.8122	7.01082	0	8.69724	9.57634	8.43753	3.92906	5.62419	9.21855	6.24232	8.32187	6.90739	7.50964	8.71295	10.8328	12.6639	6.80506	0.929057	2.51402	3.05399	1.10699	0.929057
	HiInd	7.30359	5.87695	9.13033	11.0181	9.74041	10.4957	13.9852	9.81475	10.4833	10.8887	7.27435	9.17012	5.5678	4.86736	10.8446	13.7857	13.1644	10.2166	0	0	9.56795	6.4483	0	0	0	13.8068	7.36392	7.29298	0	8.37666	10.0875	8.01515	4.2824	5.04069	8.80899	5.34047	7.34433	6.50966	7.45953	8.51792	11.067	12.4934	7.29791	0	2.60433	3.06577	0	0
	LoH202	7.51751	7.45346	9.05287	12.2538	11.3497	11.4256	14.7559	11.0754	11.904	12.4368	7.95084	14.9183	5.09304	5.56054	8.05961	13.0263	12.0919	8.91674	0	0	8.63299	5.49535	0	0	1.33815	12.2192	8.4553	7.63692	0.753185	5.88247	11.7321	6.71897	7.21913	7.38986	6.54621	7.19087	6.45172	8.49477	5.75314	6.95704	9.58221	8.96386	13.23	6.19181	8.55527	9.79235	8.03053	8.74412
	HiH202	8.67175	7.71512	9.7506	12.261	11.5403	11.5719	14.8316	11.3916	12.2661	12.5512	9.04643	18.4529	6.2202	7.33962	7.54025	12.7014	12.1847	9.12	0.812164	0	8.65645	5.82115	0	8.19659	6.52741	11.6954	8.18469	7.70692	0	6.54008	12.6098	6.13409	8.39042	7.99595	6.29834	7.27365	6.50171	9.14083	6.26647	6.12691	9.84092	9.52795	16.8786	9.29578	11.2099	12.5362	10.8249	11.6815
	NaCl	7.0857	6.95855	9.07098	10.8558	10.1759	10.5101	14.1367	9.97259	11.0536	11.1506	7.01537	7.8646	5.41336	5.42584	12.0697	13.8252	13.1952	10.1635	0	0.0459464	9.76956	4.21587	0.0459464	0	0	13.852	7.1183	7.09553	0	7.9357	10.1498	8.6798	3.73372	5.65618	8.9912	6.46784	6.90694	7.84726	7.37493	7.95632	10.4919	12.6437	5.58013	0	2.53514	1.80526	0	0.0459464
	Glu	9.16373	6.58977	9.94417	10.5303	9.75347	10.8169	13.8273	9.9291	10.7101	11.0856	7.48077	8.22643	4.27664	3.67417	6.28883	12.7467	12.0705	8.92463	0	0	8.25486	5.64563	1.25913	0	0	12.9042	7.70685	6.99861	0	6.27409	10.9672	6.53567	5.1675	6.5542	6.96686	6.58674	4.07303	7.43292	7.7075	8.62462	10.649	9.22987	5.68559	0	0	2.95136	0	0.674172
	Mann	8.97773	6.68514	9.88785	10.6354	9.64119	10.5532	13.7358	9.71884	10.5929	10.8805	7.04796	7.92509	5.18825	3.45391	5.74159	12.8751	12.2293	9.41766	0	0.994482	8.28145	5.60135	0	0	0	12.9757	7.46502	7.51368	0.994482	5.97176	10.7906	6.64736	5.51351	6.56248	7.55556	6.24696	4.77269	7.47424	7.5534	8.36736	10.7034	9.05014	5.82683	0	1.99448	1.99448	0.894277	2.25751
	Xyl	7.21326	6.52228	9.23569	11.2538	10.2884	10.4153	14.0937	10.0226	10.8431	11.0435	7.14656	8.47325	4.88597	5.13532	11.5494	13.304	12.8561	9.73249	0	0	9.18739	5.56164	0	0.889814	0	13.1098	6.85086	7.42161	0	7.56826	10.4903	7.45481	5.18853	5.81798	8.05829	6.42202	7.9327	7.68841	7.03713	7.82301	9.92224	11.429	6.13845	0	2.8487	3.95097	0	1.97908
	Dxs	7.2944	7.04251	8.80152	10.6616	9.93263	9.83929	14.0034	8.93278	9.78181	10.3461	7.40104	9.44903	5.66327	6.47889	11.0287	14.8057	14.4027	11.4991	0	0	9.79543	5.30897	0	2.72401	0	13.1603	5.58054	6.04594	0	7.21586	10.3725	8.00941	4.30897	6.19785	7.93346	6.24757	7.77344	7.66757	6.9005	7.98437	9.97614	11.4256	7.73577	0	4.10944	2.72141	1.27656	1.2896
	DxsDxr	7.51657	6.54159	8.67032	10.1385	9.62359	9.677	13.4478	8.51361	9.55292	9.94266	6.40054	9.79991	4.94085	5.28002	11.5663	13.528	13.4245	10.4551	0	0	10.0305	1.61892	0	0.618917	0	13.8865	6.73328	6.708	0	6.02538	9.05477	9.04518	2.94084	5.69939	8.58191	4.70638	7.66745	7.8395	6.08708	7.44022	10.0477	11.612	7.20612	0	1.67553	4.30888	1.94171	3.42627
	Fni	7.27916	6.35589	8.68187	10.2979	9.56865	9.93143	13.7151	9.01151	10.0331	10.3264	6.43654	9.36898	4.65139	4.89932	11.1934	14.0475	13.5567	10.5522	0	2.65139	9.47271	5.66486	1.65139	1.65139	1.5925	13.3259	6.46225	7.06271	0	7.2118	9.95505	8.47287	4.89932	5.80884	8.62494	4.55828	8.12071	7.31612	6.60145	7.75313	10.3533	12.1814	7.50717	0	2.83161	3.87678	3.00255	4.03722
	DxsFni	7.02107	6.55781	8.46762	10.4577	9.757	10.1367	13.7662	8.85862	10.1547	10.1411	7.33667	9.65153	4.0965	6.20084	11.5988	14.337	14.0435	11.0974	0	0.774572	9.59232	5.0965	0	3.0965	0	13.5566	6.3681	7.65027	0	8.40856	9.63864	8.49567	4.65428	6.47501	8.74253	3.77457	8.14702	7.2868	6.9644	7.94704	10.2707	12.0385	7.49531	0	3.9784	4.62082	0	3.42549
[truncated: 165 more columns]
